# Supplementary material for: Effects Induced by the Temperature and Chemical Environment on the Fluorescence of Water-Soluble Gold Nanoparticles Functionalized with a Perylene-Derivative Dye
Source: Materials (Basel). 2024 Feb 28;17(5):1097. doi: 10.3390/ma17051097 (PMC10933863; doi:10.3390/ma17051097)
Supplement: Supplementary file 1 [file materials-17-01097-s001.zip]

Archive with 1 entries (1 files):
- materials-2878199-supplementary.pdf
